# Supplementary material for: Single-cell analysis of human airway epithelium identifies cell-type-specific responses to Aspergillus and Coccidioides
Source: mBio. 2025 Oct 13;16(11):e02121-25. doi: 10.1128/mbio.02121-25 (PMC12607908; doi:10.1128/mbio.02121-25)
Supplement: Table S1 — Downregulated genes. [file mbio.02121-25-s0004.xlsx]

## Sheet: Sheet1
Term	Overlap	P.value	Adjusted.P.value	Old.P.value	Old.Adjusted.P.value	Odds.Ratio	Combined.Score	Genes
establishment of centrosome localization (GO:0051660)	2/7	0.000335753	0.0603236	0	0	100.83	806.556	DLG1;EZR
regulation of cilium beat frequency (GO:0003356)	2/7	0.000335753	0.0603236	0	0	100.83	806.556	DNAH11;CFAP43
negative regulation of p38MAPK cascade (GO:1903753)	2/7	0.000335753	0.0603236	0	0	100.83	806.556	DLG1;EZR
astral microtubule organization (GO:0030953)	2/9	0.000572556	0.0769492	0	0	72.0145	537.617	DLG1;EZR
regulation of cilium movement (GO:0003352)	2/10	0.000713815	0.0769492	0	0	63.0095	456.497	DNAH11;CFAP43
regulation of ventricular cardiac muscle cell action potential (GO:0098911)	2/12	0.00104144	0.0935558	0	0	50.4025	346.122	DSP;DLG1
regulation of leukocyte chemotaxis (GO:0002688)	2/19	0.00264912	0.184722	0	0	29.6381	175.859	CAMK1D;MTUS1
regulation of transcription by RNA polymerase II (GO:0006357)	18/2206	0.0027417	0.184722	0	0	2.31536	13.6587	KDM5B;NCOA2;NFAT5;MAML2;ZNF292;MACC1;TET2;BAZ2B;N4BP2L2;DLG1;KLF5;NR6A1;AEBP2;MXI1;MDM2;LCOR;EZR;ZKSCAN1
actin filament-based transport (GO:0099515)	2/21	0.00323628	0.193817	0	0	26.5157	152.023	MYO1D;SYNE2
regulation of NIK/NF-kappaB signaling (GO:1901222)	3/80	0.00420198	0.224177	0	0	9.91109	54.2354	NFAT5;DLG1;EZR
regulation of cardiac muscle cell action potential (GO:0098901)	2/25	0.00457505	0.224177	0	0	21.8998	117.977	DSP;DLG1
regulation of cardiac muscle cell contraction (GO:0086004)	2/27	0.00532485	0.239175	0	0	20.1458	105.471	DSP;DLG1
establishment or maintenance of epithelial cell apical/basal polarity (GO:0045197)	2/32	0.00742681	0.257904	0	0	16.784	82.2861	DLG1;EZR
negative regulation of stress-activated MAPK cascade (GO:0032873)	2/37	0.0098429	0.257904	0	0	14.3826	66.4622	DLG1;EZR
regulation of p38MAPK cascade (GO:1900744)	2/37	0.0098429	0.257904	0	0	14.3826	66.4622	DLG1;EZR
cortical cytoskeleton organization (GO:0030865)	2/41	0.0119931	0.257904	0	0	12.9049	57.0838	DLG1;EZR
defense response to symbiont (GO:0140546)	3/124	0.0139718	0.257904	0	0	6.29307	26.8759	BNIP3L;AGBL4;SERINC5
defense response to virus (GO:0051607)	3/133	0.0168286	0.257904	0	0	5.85473	23.9147	BNIP3L;AGBL4;SERINC5
negative regulation of ERK1 and ERK2 cascade (GO:0070373)	2/50	0.0175017	0.257904	0	0	10.4805	42.3984	DLG1;EZR
protein side chain deglutamylation (GO:0035610)	1/5	0.0200885	0.257904	0	0	62.2344	243.188	AGBL4
regulation of sterol transport (GO:0032371)	1/5	0.0200885	0.257904	0	0	62.2344	243.188	OSBPL6
C-terminal protein deglutamylation (GO:0035609)	1/5	0.0200885	0.257904	0	0	62.2344	243.188	AGBL4
cellular response to antibiotic (GO:0071236)	1/5	0.0200885	0.257904	0	0	62.2344	243.188	MDM2
regulation of growth rate (GO:0040009)	1/5	0.0200885	0.257904	0	0	62.2344	243.188	TMPRSS4
cytoplasmic microtubule organization (GO:0031122)	2/54	0.0202334	0.257904	0	0	9.67235	37.7262	DLG1;EZR
negative regulation of transcription by RNA polymerase II (GO:0000122)	7/684	0.0208044	0.257904	0	0	2.68861	10.4119	DLG1;NR6A1;MXI1;MDM2;LCOR;EZR;N4BP2L2
actin filament organization (GO:0007015)	3/152	0.023859	0.257904	0	0	5.10325	19.0637	MYO1D;DLG1;SPIRE1
protein sulfation (GO:0006477)	1/6	0.0240581	0.257904	0	0	49.785	185.563	TPST1
regulation of adiponectin secretion (GO:0070163)	1/6	0.0240581	0.257904	0	0	49.785	185.563	RAB11FIP1
negative regulation of hematopoietic progenitor cell differentiation (GO:1901533)	1/6	0.0240581	0.257904	0	0	49.785	185.563	N4BP2L2
bundle of His cell-Purkinje myocyte adhesion involved in cell communication (GO:0086073)	1/6	0.0240581	0.257904	0	0	49.785	185.563	DSP
histone H3-K36 methylation (GO:0010452)	1/6	0.0240581	0.257904	0	0	49.785	185.563	ASH1L
retinal ganglion cell axon guidance (GO:0031290)	1/6	0.0240581	0.257904	0	0	49.785	185.563	ALCAM
L-serine biosynthetic process (GO:0006564)	1/6	0.0240581	0.257904	0	0	49.785	185.563	SERINC5
regulation of hematopoietic stem cell proliferation (GO:1902033)	1/6	0.0240581	0.257904	0	0	49.785	185.563	N4BP2L2
mitochondrial protein catabolic process (GO:0035694)	1/6	0.0240581	0.257904	0	0	49.785	185.563	BNIP3L
detection of virus (GO:0009597)	1/6	0.0240581	0.257904	0	0	49.785	185.563	SERINC5
ventricular compact myocardium morphogenesis (GO:0003223)	1/6	0.0240581	0.257904	0	0	49.785	185.563	DSP
cellular protein catabolic process (GO:0044257)	2/60	0.0246402	0.257904	0	0	8.66914	32.1051	BNIP3L;MDM2
Notch signaling pathway (GO:0007219)	2/60	0.0246402	0.257904	0	0	8.66914	32.1051	MAML2;SORBS2
monocarboxylic acid biosynthetic process (GO:0072330)	2/63	0.0269773	0.257904	0	0	8.24154	29.7747	OSBPL6;LIPH
gland morphogenesis (GO:0022612)	1/7	0.0280118	0.257904	0	0	41.4854	148.316	EZR
cardiac muscle cell-cardiac muscle cell adhesion (GO:0086042)	1/7	0.0280118	0.257904	0	0	41.4854	148.316	DSP
sphingosine-1-phosphate receptor signaling pathway (GO:0003376)	1/7	0.0280118	0.257904	0	0	41.4854	148.316	EZR
lysosomal microautophagy (GO:0016237)	1/7	0.0280118	0.257904	0	0	41.4854	148.316	RB1CC1
positive regulation of respiratory burst (GO:0060267)	1/7	0.0280118	0.257904	0	0	41.4854	148.316	CAMK1D
cleavage furrow formation (GO:0036089)	1/7	0.0280118	0.257904	0	0	41.4854	148.316	SPIRE1
desmosome organization (GO:0002934)	1/7	0.0280118	0.257904	0	0	41.4854	148.316	DSP
parallel actin filament bundle assembly (GO:0030046)	1/7	0.0280118	0.257904	0	0	41.4854	148.316	SPIRE1
regulation of potassium ion export across plasma membrane (GO:1903764)	1/7	0.0280118	0.257904	0	0	41.4854	148.316	DLG1
piecemeal microautophagy of the nucleus (GO:0034727)	1/7	0.0280118	0.257904	0	0	41.4854	148.316	RB1CC1
positive regulation of cell cycle (GO:0045787)	2/66	0.0294003	0.257904	0	0	7.85403	27.6992	CCNY;MDM2
cellular response to decreased oxygen levels (GO:0036294)	2/69	0.0319068	0.257904	0	0	7.50123	25.8412	BNIP3L;MDM2
aromatic compound catabolic process (GO:0019439)	1/8	0.0319498	0.257904	0	0	35.5571	122.444	TET2
positive regulation of early endosome to late endosome transport (GO:2000643)	1/8	0.0319498	0.257904	0	0	35.5571	122.444	EZR
axon extension involved in axon guidance (GO:0048846)	1/8	0.0319498	0.257904	0	0	35.5571	122.444	ALCAM
histone H3-K4 demethylation (GO:0034720)	1/8	0.0319498	0.257904	0	0	35.5571	122.444	KDM5B
positive regulation of protein localization to early endosome (GO:1902966)	1/8	0.0319498	0.257904	0	0	35.5571	122.444	EZR
positive regulation of protein localization to endosome (GO:1905668)	1/8	0.0319498	0.257904	0	0	35.5571	122.444	EZR
neuron projection extension involved in neuron projection guidance (GO:1902284)	1/8	0.0319498	0.257904	0	0	35.5571	122.444	ALCAM
regulation of intrinsic apoptotic signaling pathway by p53 class mediator (GO:1902253)	1/8	0.0319498	0.257904	0	0	35.5571	122.444	MDM2
cysteine metabolic process (GO:0006534)	1/8	0.0319498	0.257904	0	0	35.5571	122.444	GCLC
protein deglutamylation (GO:0035608)	1/8	0.0319498	0.257904	0	0	35.5571	122.444	AGBL4
regulation of potassium ion import (GO:1903286)	1/8	0.0319498	0.257904	0	0	35.5571	122.444	DLG1
regulation of protein localization to early endosome (GO:1902965)	1/8	0.0319498	0.257904	0	0	35.5571	122.444	EZR
regulation of transcription, DNA-templated (GO:0006355)	15/2244	0.0345659	0.257904	0	0	1.8037	6.06926	FANK1;KDM5B;NCOA2;NFAT5;ZNF292;BAZ2B;GCLC;KLF5;NR6A1;AEBP2;MXI1;MDM2;LCOR;ZKSCAN1;MAP3K5
regulation of respiratory burst (GO:0060263)	1/9	0.0358719	0.257904	0	0	31.1109	103.531	CAMK1D
bundle of His cell to Purkinje myocyte communication (GO:0086069)	1/9	0.0358719	0.257904	0	0	31.1109	103.531	DSP
positive regulation of mitochondrial membrane permeability involved in apoptotic process (GO:1902110)	1/9	0.0358719	0.257904	0	0	31.1109	103.531	BNIP3L
collagen-activated signaling pathway (GO:0038065)	1/9	0.0358719	0.257904	0	0	31.1109	103.531	ITGA2
mesodermal cell differentiation (GO:0048333)	1/9	0.0358719	0.257904	0	0	31.1109	103.531	ITGA2
proteolysis involved in cellular protein catabolic process (GO:0051603)	2/74	0.0362637	0.257904	0	0	6.97855	23.1474	DDI2;MDM2
negative regulation of transcription, DNA-templated (GO:0045892)	8/948	0.0378423	0.257904	0	0	2.21265	7.24494	DLG1;GCLC;NR6A1;MXI1;MDM2;LCOR;EZR;N4BP2L2
negative regulation of hormone secretion (GO:0046888)	1/10	0.0397784	0.257904	0	0	27.6528	89.1645	RAB11FIP1
cellular response to hydroxyurea (GO:0072711)	1/10	0.0397784	0.257904	0	0	27.6528	89.1645	DDI2
L-serine metabolic process (GO:0006563)	1/10	0.0397784	0.257904	0	0	27.6528	89.1645	SERINC5
regulation of macrophage migration (GO:1905521)	1/10	0.0397784	0.257904	0	0	27.6528	89.1645	MTUS1
positive regulation of viral entry into host cell (GO:0046598)	1/10	0.0397784	0.257904	0	0	27.6528	89.1645	TMPRSS4
positive regulation by symbiont of entry into host (GO:0075294)	1/10	0.0397784	0.257904	0	0	27.6528	89.1645	TMPRSS4
actin filament network formation (GO:0051639)	1/11	0.0436692	0.257904	0	0	24.8863	77.9216	SPIRE1
establishment of epithelial cell apical/basal polarity (GO:0045198)	1/11	0.0436692	0.257904	0	0	24.8863	77.9216	EZR
positive regulation of cytoplasmic transport (GO:1903651)	1/11	0.0436692	0.257904	0	0	24.8863	77.9216	EZR
glutathione biosynthetic process (GO:0006750)	1/11	0.0436692	0.257904	0	0	24.8863	77.9216	GCLC
calcineurin-NFAT signaling cascade (GO:0033173)	1/11	0.0436692	0.257904	0	0	24.8863	77.9216	NFAT5
response to hydroxyurea (GO:0072710)	1/11	0.0436692	0.257904	0	0	24.8863	77.9216	DDI2
nucleus localization (GO:0051647)	1/11	0.0436692	0.257904	0	0	24.8863	77.9216	SYNE2
epithelial cell-cell adhesion (GO:0090136)	1/12	0.0475445	0.257904	0	0	22.6227	68.9109	DSP
autophagy of peroxisome (GO:0030242)	1/12	0.0475445	0.257904	0	0	22.6227	68.9109	RB1CC1
C-terminal protein amino acid modification (GO:0018410)	1/12	0.0475445	0.257904	0	0	22.6227	68.9109	AGBL4
calcineurin-mediated signaling (GO:0097720)	1/12	0.0475445	0.257904	0	0	22.6227	68.9109	NFAT5
intrinsic apoptotic signaling pathway in response to oxidative stress (GO:0008631)	1/12	0.0475445	0.257904	0	0	22.6227	68.9109	MAP3K5
serine family amino acid biosynthetic process (GO:0009070)	1/12	0.0475445	0.257904	0	0	22.6227	68.9109	SERINC5
nonribosomal peptide biosynthetic process (GO:0019184)	1/12	0.0475445	0.257904	0	0	22.6227	68.9109	GCLC
regulation of nucleobase-containing compound metabolic process (GO:0019219)	1/12	0.0475445	0.257904	0	0	22.6227	68.9109	IGF2BP2
phosphate ion transmembrane transport (GO:0035435)	1/12	0.0475445	0.257904	0	0	22.6227	68.9109	SLC20A2
regulation of neuron death (GO:1901214)	2/86	0.0475788	0.257904	0	0	5.978	18.2052	TRIM2;MAP3K5
proteasomal protein catabolic process (GO:0010498)	3/205	0.0506054	0.257904	0	0	3.75419	11.2014	DDI2;TRIM2;MDM2
regulation of tube diameter (GO:0035296)	1/13	0.0514042	0.257904	0	0	20.7365	61.5465	GCLC
reticulophagy (GO:0061709)	1/13	0.0514042	0.257904	0	0	20.7365	61.5465	RB1CC1
negative regulation of stem cell differentiation (GO:2000737)	1/13	0.0514042	0.257904	0	0	20.7365	61.5465	N4BP2L2
regulation of leukocyte adhesion to vascular endothelial cell (GO:1904994)	1/13	0.0514042	0.257904	0	0	20.7365	61.5465	NFAT5
regulation of lysosomal lumen pH (GO:0035751)	1/13	0.0514042	0.257904	0	0	20.7365	61.5465	TMEM165
mitochondrial outer membrane permeabilization (GO:0097345)	1/13	0.0514042	0.257904	0	0	20.7365	61.5465	BNIP3L
vascular process in circulatory system (GO:0003018)	1/13	0.0514042	0.257904	0	0	20.7365	61.5465	GCLC
positive regulation of autophagy (GO:0010508)	2/90	0.051602	0.257904	0	0	5.70512	16.9111	BNIP3L;DHRSX
supramolecular fiber organization (GO:0097435)	4/351	0.0541989	0.257904	0	0	2.93005	8.54137	DSP;MYO1D;DLG1;MDM2
negative regulation of DNA damage response, signal transduction by p53 class mediator (GO:0043518)	1/14	0.0552485	0.257904	0	0	19.1404	55.4289	MDM2
histone H3-K4 trimethylation (GO:0080182)	1/14	0.0552485	0.257904	0	0	19.1404	55.4289	TET2
substrate-dependent cell migration (GO:0006929)	1/14	0.0552485	0.257904	0	0	19.1404	55.4289	ITGA2
manganese ion transport (GO:0006828)	1/14	0.0552485	0.257904	0	0	19.1404	55.4289	TMEM165
nuclear migration (GO:0007097)	1/14	0.0552485	0.257904	0	0	19.1404	55.4289	SYNE2
microvillus organization (GO:0032528)	1/14	0.0552485	0.257904	0	0	19.1404	55.4289	EZR
polarized epithelial cell differentiation (GO:0030859)	1/14	0.0552485	0.257904	0	0	19.1404	55.4289	EZR
negative regulation of MAPK cascade (GO:0043409)	2/94	0.0557427	0.257904	0	0	5.45597	15.7514	DLG1;EZR
protein maturation (GO:0051604)	2/97	0.0589225	0.257904	0	0	5.28288	14.9586	DDI2;TMPRSS4
establishment of apical/basal cell polarity (GO:0035089)	1/15	0.0590774	0.257904	0	0	17.7723	50.2762	EZR
glycogen catabolic process (GO:0005980)	1/15	0.0590774	0.257904	0	0	17.7723	50.2762	RB1CC1
histone H4-K5 acetylation (GO:0043981)	1/15	0.0590774	0.257904	0	0	17.7723	50.2762	KANSL1
histone H4-K8 acetylation (GO:0043982)	1/15	0.0590774	0.257904	0	0	17.7723	50.2762	KANSL1
microvillus assembly (GO:0030033)	1/15	0.0590774	0.257904	0	0	17.7723	50.2762	EZR
protein kinase A signaling (GO:0010737)	1/15	0.0590774	0.257904	0	0	17.7723	50.2762	EZR
protein localization to cell-cell junction (GO:0150105)	1/15	0.0590774	0.257904	0	0	17.7723	50.2762	DSP
filopodium assembly (GO:0046847)	1/16	0.062891	0.257904	0	0	16.5867	45.8846	EZR
autophagy of nucleus (GO:0044804)	1/16	0.062891	0.257904	0	0	16.5867	45.8846	RB1CC1
positive regulation of leukocyte adhesion to vascular endothelial cell (GO:1904996)	1/16	0.062891	0.257904	0	0	16.5867	45.8846	NFAT5
serine family amino acid metabolic process (GO:0009069)	1/16	0.062891	0.257904	0	0	16.5867	45.8846	GCLC
chromatin remodeling (GO:0006338)	2/103	0.0654648	0.257904	0	0	4.96754	13.5427	KDM5B;BAZ2B
pyrimidine-containing compound catabolic process (GO:0072529)	1/17	0.0666894	0.257904	0	0	15.5492	42.1028	TET2
positive regulation of cyclin-dependent protein serine/threonine kinase activity (GO:0045737)	1/17	0.0666894	0.257904	0	0	15.5492	42.1028	CCNY
negative regulation of intrinsic apoptotic signaling pathway by p53 class mediator (GO:1902254)	1/17	0.0666894	0.257904	0	0	15.5492	42.1028	MDM2
cellular response to gamma radiation (GO:0071480)	1/17	0.0666894	0.257904	0	0	15.5492	42.1028	MDM2
positive regulation of stem cell proliferation (GO:2000648)	1/17	0.0666894	0.257904	0	0	15.5492	42.1028	N4BP2L2
regulation of metal ion transport (GO:0010959)	1/17	0.0666894	0.257904	0	0	15.5492	42.1028	DLG1
positive regulation of transcription of Notch receptor target (GO:0007221)	1/17	0.0666894	0.257904	0	0	15.5492	42.1028	MAML2
phosphate ion transport (GO:0006817)	1/17	0.0666894	0.257904	0	0	15.5492	42.1028	SLC20A2
protein processing (GO:0016485)	2/106	0.0688235	0.257904	0	0	4.82352	12.9087	DDI2;TMPRSS4
positive regulation of CREB transcription factor activity (GO:0032793)	1/18	0.0704725	0.257904	0	0	14.6338	38.8167	CAMK1D
regulation of catabolic process (GO:0009894)	1/18	0.0704725	0.257904	0	0	14.6338	38.8167	MDM2
regulation of cellular protein catabolic process (GO:1903362)	1/18	0.0704725	0.257904	0	0	14.6338	38.8167	EZR
regulation of early endosome to late endosome transport (GO:2000641)	1/18	0.0704725	0.257904	0	0	14.6338	38.8167	EZR
intermediate filament organization (GO:0045109)	1/18	0.0704725	0.257904	0	0	14.6338	38.8167	DSP
negative regulation of signal transduction by p53 class mediator (GO:1901797)	1/18	0.0704725	0.257904	0	0	14.6338	38.8167	MDM2
endothelial cell proliferation (GO:0001935)	1/18	0.0704725	0.257904	0	0	14.6338	38.8167	DLG1
actin filament capping (GO:0051693)	1/19	0.0742404	0.257904	0	0	13.8201	35.9385	ADD3
establishment or maintenance of apical/basal cell polarity (GO:0035088)	1/19	0.0742404	0.257904	0	0	13.8201	35.9385	DLG1
purine ribonucleoside bisphosphate metabolic process (GO:0034035)	1/19	0.0742404	0.257904	0	0	13.8201	35.9385	TPST1
positive regulation of cellular protein catabolic process (GO:1903364)	1/19	0.0742404	0.257904	0	0	13.8201	35.9385	EZR
barbed-end actin filament capping (GO:0051016)	1/19	0.0742404	0.257904	0	0	13.8201	35.9385	ADD3
histone H4-K16 acetylation (GO:0043984)	1/19	0.0742404	0.257904	0	0	13.8201	35.9385	KANSL1
positive regulation of mitochondrial fission (GO:0090141)	1/19	0.0742404	0.257904	0	0	13.8201	35.9385	SPIRE1
positive regulation of neutrophil chemotaxis (GO:0090023)	1/19	0.0742404	0.257904	0	0	13.8201	35.9385	CAMK1D
negative regulation of T cell receptor signaling pathway (GO:0050860)	1/19	0.0742404	0.257904	0	0	13.8201	35.9385	EZR
peptidyl-lysine dimethylation (GO:0018027)	1/19	0.0742404	0.257904	0	0	13.8201	35.9385	ASH1L
vesicle transport along actin filament (GO:0030050)	1/19	0.0742404	0.257904	0	0	13.8201	35.9385	MYO1D
regulation of macroautophagy (GO:0016241)	2/112	0.0757067	0.257904	0	0	4.55903	11.7664	BNIP3L;RB1CC1
establishment of epithelial cell polarity (GO:0090162)	1/20	0.0779933	0.257904	0	0	13.0921	33.3997	EZR
positive regulation of cyclin-dependent protein kinase activity (GO:1904031)	1/20	0.0779933	0.257904	0	0	13.0921	33.3997	CCNY
cellular modified amino acid biosynthetic process (GO:0042398)	1/20	0.0779933	0.257904	0	0	13.0921	33.3997	GCLC
inositol phosphate-mediated signaling (GO:0048016)	1/20	0.0779933	0.257904	0	0	13.0921	33.3997	NFAT5
regulation of granulocyte chemotaxis (GO:0071622)	1/20	0.0779933	0.257904	0	0	13.0921	33.3997	CAMK1D
cellular response to nitrogen compound (GO:1901699)	1/20	0.0779933	0.257904	0	0	13.0921	33.3997	DDI2
cortical actin cytoskeleton organization (GO:0030866)	1/20	0.0779933	0.257904	0	0	13.0921	33.3997	DLG1
mesoderm formation (GO:0001707)	1/20	0.0779933	0.257904	0	0	13.0921	33.3997	ITGA2
actin nucleation (GO:0045010)	1/21	0.0817312	0.26538	0	0	12.4369	31.1459	SPIRE1
cellular response to estradiol stimulus (GO:0071392)	1/21	0.0817312	0.26538	0	0	12.4369	31.1459	LCOR
cellular response to inorganic substance (GO:0071241)	1/21	0.0817312	0.26538	0	0	12.4369	31.1459	DDI2
glutamate metabolic process (GO:0006536)	1/22	0.0854541	0.267789	0	0	11.844	29.1337	GCLC
negative regulation of interleukin-2 production (GO:0032703)	1/22	0.0854541	0.267789	0	0	11.844	29.1337	EZR
positive regulation of granulocyte chemotaxis (GO:0071624)	1/22	0.0854541	0.267789	0	0	11.844	29.1337	CAMK1D
positive regulation of neutrophil migration (GO:1902624)	1/22	0.0854541	0.267789	0	0	11.844	29.1337	CAMK1D
regulation of macrophage chemotaxis (GO:0010758)	1/22	0.0854541	0.267789	0	0	11.844	29.1337	MTUS1
protein localization to cell junction (GO:1902414)	1/22	0.0854541	0.267789	0	0	11.844	29.1337	DSP
cellular response to organic substance (GO:0071310)	2/123	0.0888594	0.273492	0	0	4.14227	10.0272	NCOA2;NFAT5
positive regulation of JUN kinase activity (GO:0043507)	1/23	0.0891621	0.273492	0	0	11.3051	27.3278	MAP3K5
triglyceride catabolic process (GO:0019433)	1/23	0.0891621	0.273492	0	0	11.3051	27.3278	LIPH
axon extension (GO:0048675)	1/24	0.0928552	0.273492	0	0	10.813	25.6995	ALCAM
regulation of cell size (GO:0008361)	1/24	0.0928552	0.273492	0	0	10.813	25.6995	EZR
response to gamma radiation (GO:0010332)	1/24	0.0928552	0.273492	0	0	10.813	25.6995	MDM2
cardiac muscle cell development (GO:0055013)	1/24	0.0928552	0.273492	0	0	10.813	25.6995	SORBS2
sulfur amino acid metabolic process (GO:0000096)	1/24	0.0928552	0.273492	0	0	10.813	25.6995	GCLC
positive regulation of viral life cycle (GO:1903902)	1/24	0.0928552	0.273492	0	0	10.813	25.6995	TMPRSS4
peptidyl-glutamic acid modification (GO:0018200)	1/24	0.0928552	0.273492	0	0	10.813	25.6995	AGBL4
protein K48-linked deubiquitination (GO:0071108)	1/24	0.0928552	0.273492	0	0	10.813	25.6995	MINDY2
3'-phosphoadenosine 5'-phosphosulfate metabolic process (GO:0050427)	1/25	0.0965335	0.276764	0	0	10.362	24.2249	TPST1
negative regulation of antigen receptor-mediated signaling pathway (GO:0050858)	1/25	0.0965335	0.276764	0	0	10.362	24.2249	EZR
regulation of cholesterol transport (GO:0032374)	1/25	0.0965335	0.276764	0	0	10.362	24.2249	OSBPL6
regulation of mitochondrial fission (GO:0090140)	1/25	0.0965335	0.276764	0	0	10.362	24.2249	SPIRE1
regulation of neutrophil chemotaxis (GO:0090022)	1/25	0.0965335	0.276764	0	0	10.362	24.2249	CAMK1D
protein glycosylation (GO:0006486)	2/130	0.0975573	0.277248	0	0	3.91436	9.10995	TET2;TMEM165
cellular response to hypoxia (GO:0071456)	2/131	0.0988192	0.277248	0	0	3.88382	8.98896	BNIP3L;MDM2
histone lysine demethylation (GO:0070076)	1/26	0.100197	0.277248	0	0	9.947	22.8842	KDM5B
regulation of potassium ion transmembrane transporter activity (GO:1901016)	1/26	0.100197	0.277248	0	0	9.947	22.8842	DLG1
endothelial cell development (GO:0001885)	1/26	0.100197	0.277248	0	0	9.947	22.8842	EZR
plasma membrane bounded cell projection assembly (GO:0120031)	3/278	0.103218	0.277248	0	0	2.74741	6.23914	CPLANE1;CFAP43;EZR
bile acid biosynthetic process (GO:0006699)	1/27	0.103846	0.277248	0	0	9.56394	21.6609	OSBPL6
positive regulation of mitotic cell cycle (GO:0045931)	1/27	0.103846	0.277248	0	0	9.56394	21.6609	MDM2
stress-activated protein kinase signaling cascade (GO:0031098)	1/27	0.103846	0.277248	0	0	9.56394	21.6609	MAP3K5
nucleobase-containing small molecule interconversion (GO:0015949)	1/27	0.103846	0.277248	0	0	9.56394	21.6609	TXNRD1
cytoplasmic pattern recognition receptor signaling pathway (GO:0002753)	1/27	0.103846	0.277248	0	0	9.56394	21.6609	ALPK1
protein localization to plasma membrane (GO:0072659)	2/136	0.105197	0.277248	0	0	3.73796	8.41758	DLG1;EZR
positive regulation of transcription, DNA-templated (GO:0045893)	8/1183	0.105571	0.277248	0	0	1.7482	3.9306	FANK1;NCOA2;NFAT5;KLF5;MAML2;MACC1;TET2;MAP3K5
regulation of sodium ion transmembrane transport (GO:1902305)	1/28	0.10748	0.277248	0	0	9.20926	20.5408	DLG1
receptor clustering (GO:0043113)	1/28	0.10748	0.277248	0	0	9.20926	20.5408	DLG1
bile acid and bile salt transport (GO:0015721)	1/28	0.10748	0.277248	0	0	9.20926	20.5408	NCOA2
regulation of DNA damage response, signal transduction by p53 class mediator (GO:0043516)	1/28	0.10748	0.277248	0	0	9.20926	20.5408	MDM2
leukocyte cell-cell adhesion (GO:0007159)	1/28	0.10748	0.277248	0	0	9.20926	20.5408	EZR
positive regulation of programmed cell death (GO:0043068)	3/286	0.109946	0.277248	0	0	2.66866	5.89178	FANK1;BNIP3L;MAP3K5
transcription initiation from RNA polymerase II promoter (GO:0006367)	2/140	0.110378	0.277248	0	0	3.62888	7.99747	NR6A1;MAML2
protein localization to cell periphery (GO:1990778)	2/140	0.110378	0.277248	0	0	3.62888	7.99747	DLG1;EZR
proteolysis (GO:0006508)	3/287	0.110799	0.277248	0	0	2.65913	5.85019	DDI2;TMPRSS4;MDM2
actin filament polymerization (GO:0030041)	1/29	0.1111	0.277248	0	0	8.87991	19.512	SPIRE1
establishment of endothelial barrier (GO:0061028)	1/29	0.1111	0.277248	0	0	8.87991	19.512	EZR
intrinsic apoptotic signaling pathway in response to endoplasmic reticulum stress (GO:0070059)	1/29	0.1111	0.277248	0	0	8.87991	19.512	MAP3K5
lipid catabolic process (GO:0016042)	1/29	0.1111	0.277248	0	0	8.87991	19.512	LIPH
determination of bilateral symmetry (GO:0009855)	1/29	0.1111	0.277248	0	0	8.87991	19.512	DNAH11
positive regulation of cellular catabolic process (GO:0031331)	2/141	0.111684	0.277248	0	0	3.60259	7.89716	DHRSX;EZR
chromatin organization (GO:0006325)	2/142	0.112994	0.277248	0	0	3.57667	7.79865	KDM5B;BAZ2B
negative regulation of gene expression, epigenetic (GO:0045814)	1/30	0.114705	0.277248	0	0	8.57328	18.5645	AEBP2
regulation of cation transmembrane transport (GO:1904062)	1/30	0.114705	0.277248	0	0	8.57328	18.5645	DLG1
heterotypic cell-cell adhesion (GO:0034113)	1/30	0.114705	0.277248	0	0	8.57328	18.5645	DSP
histone H3-K4 methylation (GO:0051568)	1/30	0.114705	0.277248	0	0	8.57328	18.5645	TET2
peptidyl-lysine trimethylation (GO:0018023)	1/30	0.114705	0.277248	0	0	8.57328	18.5645	TET2
plasma membrane invagination (GO:0099024)	1/30	0.114705	0.277248	0	0	8.57328	18.5645	SPIRE1
regulation of cellular component size (GO:0032535)	1/31	0.118296	0.278435	0	0	8.28708	17.6893	EZR
positive regulation of leukocyte cell-cell adhesion (GO:1903039)	1/31	0.118296	0.278435	0	0	8.28708	17.6893	NFAT5
cellular response to cAMP (GO:0071320)	1/31	0.118296	0.278435	0	0	8.28708	17.6893	EZR
negative regulation of response to DNA damage stimulus (GO:2001021)	1/31	0.118296	0.278435	0	0	8.28708	17.6893	MDM2
peptide cross-linking (GO:0018149)	1/31	0.118296	0.278435	0	0	8.28708	17.6893	DSP
regulation of potassium ion transport (GO:0043266)	1/31	0.118296	0.278435	0	0	8.28708	17.6893	DLG1
regulation of NMDA receptor activity (GO:2000310)	1/32	0.121873	0.285606	0	0	8.01935	16.879	DLG1
cellular response to organic cyclic compound (GO:0071407)	2/150	0.123615	0.287699	0	0	3.38197	7.0703	LCOR;EZR
actin filament bundle assembly (GO:0051017)	1/33	0.125435	0.287699	0	0	7.76836	16.1269	EZR
actin filament bundle organization (GO:0061572)	1/33	0.125435	0.287699	0	0	7.76836	16.1269	EZR
bile acid metabolic process (GO:0008206)	1/33	0.125435	0.287699	0	0	7.76836	16.1269	OSBPL6
neuron projection extension (GO:1990138)	1/33	0.125435	0.287699	0	0	7.76836	16.1269	ALCAM
positive regulation of pri-miRNA transcription by RNA polymerase II (GO:1902895)	1/34	0.128983	0.288009	0	0	7.53258	15.4273	KLF5
organelle disassembly (GO:1903008)	1/34	0.128983	0.288009	0	0	7.53258	15.4273	RB1CC1
ventricular cardiac muscle tissue morphogenesis (GO:0055010)	1/34	0.128983	0.288009	0	0	7.53258	15.4273	DSP
protein destabilization (GO:0031648)	1/34	0.128983	0.288009	0	0	7.53258	15.4273	MDM2
phosphatidylserine metabolic process (GO:0006658)	1/34	0.128983	0.288009	0	0	7.53258	15.4273	SERINC5
positive regulation of apoptotic process (GO:0043065)	3/310	0.131101	0.288009	0	0	2.45703	4.99216	FANK1;BNIP3L;MAP3K5
acylglycerol catabolic process (GO:0046464)	1/35	0.132516	0.288009	0	0	7.31066	14.7752	LIPH
negative regulation of cell cycle G1/S phase transition (GO:1902807)	1/35	0.132516	0.288009	0	0	7.31066	14.7752	DLG1
regulation of T cell receptor signaling pathway (GO:0050856)	1/35	0.132516	0.288009	0	0	7.31066	14.7752	EZR
blood vessel diameter maintenance (GO:0097746)	1/35	0.132516	0.288009	0	0	7.31066	14.7752	GCLC
cellular response to hydrogen peroxide (GO:0070301)	1/35	0.132516	0.288009	0	0	7.31066	14.7752	MAP3K5
regulation of JUN kinase activity (GO:0043506)	1/35	0.132516	0.288009	0	0	7.31066	14.7752	MAP3K5
oxoacid metabolic process (GO:0043436)	1/35	0.132516	0.288009	0	0	7.31066	14.7752	TPST1
regulation of sodium ion transport (GO:0002028)	1/36	0.136036	0.292125	0	0	7.10143	14.1662	DLG1
regulation of androgen receptor signaling pathway (GO:0060765)	1/36	0.136036	0.292125	0	0	7.10143	14.1662	NCOA2
mitochondrion disassembly (GO:0061726)	1/36	0.136036	0.292125	0	0	7.10143	14.1662	RB1CC1
negative regulation of G1/S transition of mitotic cell cycle (GO:2000134)	1/37	0.139541	0.294952	0	0	6.90382	13.5964	DLG1
glutamine family amino acid metabolic process (GO:0009064)	1/37	0.139541	0.294952	0	0	6.90382	13.5964	GCLC
regulation of intracellular pH (GO:0051453)	1/37	0.139541	0.294952	0	0	6.90382	13.5964	TMEM165
regulation of intracellular steroid hormone receptor signaling pathway (GO:0033143)	1/37	0.139541	0.294952	0	0	6.90382	13.5964	NCOA2
regulation of cell communication (GO:0010646)	1/38	0.143032	0.296517	0	0	6.71689	13.0622	CDC42SE2
response to cAMP (GO:0051591)	1/38	0.143032	0.296517	0	0	6.71689	13.0622	EZR
response to estradiol (GO:0032355)	1/38	0.143032	0.296517	0	0	6.71689	13.0622	LCOR
positive regulation of potassium ion transport (GO:0043268)	1/38	0.143032	0.296517	0	0	6.71689	13.0622	DLG1
lysosome organization (GO:0007040)	1/38	0.143032	0.296517	0	0	6.71689	13.0622	TMEM165
regulation of viral entry into host cell (GO:0046596)	1/39	0.14651	0.296875	0	0	6.5398	12.5608	TMPRSS4
regulation of cellular component biogenesis (GO:0044087)	1/39	0.14651	0.296875	0	0	6.5398	12.5608	EZR
regulation of dendrite development (GO:0050773)	1/39	0.14651	0.296875	0	0	6.5398	12.5608	CAMK1D
negative regulation of protein secretion (GO:0050709)	1/39	0.14651	0.296875	0	0	6.5398	12.5608	RAB11FIP1
regulation of heart rate by cardiac conduction (GO:0086091)	1/39	0.14651	0.296875	0	0	6.5398	12.5608	DSP
vesicle cytoskeletal trafficking (GO:0099518)	1/39	0.14651	0.296875	0	0	6.5398	12.5608	MYO1D
DNA-templated transcription, initiation (GO:0006352)	2/168	0.148322	0.299391	0	0	3.01251	5.74898	NR6A1;MAML2
positive regulation of double-strand break repair (GO:2000781)	1/40	0.149973	0.299391	0	0	6.37179	12.0892	SPIRE1
autophagy of mitochondrion (GO:0000422)	1/40	0.149973	0.299391	0	0	6.37179	12.0892	RB1CC1
organic hydroxy compound transport (GO:0015850)	1/40	0.149973	0.299391	0	0	6.37179	12.0892	NCOA2
JNK cascade (GO:0007254)	1/41	0.153423	0.304025	0	0	6.21219	11.6451	MAP3K5
keratinocyte differentiation (GO:0030216)	1/41	0.153423	0.304025	0	0	6.21219	11.6451	DSP
heterophilic cell-cell adhesion via plasma membrane cell adhesion molecules (GO:0007157)	1/42	0.156858	0.307442	0	0	6.06037	11.2263	ALCAM
regulation of double-strand break repair (GO:2000779)	1/42	0.156858	0.307442	0	0	6.06037	11.2263	SPIRE1
determination of left/right symmetry (GO:0007368)	1/42	0.156858	0.307442	0	0	6.06037	11.2263	DNAH11
glutathione metabolic process (GO:0006749)	1/43	0.16028	0.313011	0	0	5.91577	10.8308	GCLC
positive regulation of transcription by RNA polymerase II (GO:0045944)	6/908	0.161878	0.31499	0	0	1.68665	3.07124	NCOA2;NFAT5;KLF5;MAML2;MACC1;TET2
positive regulation of Notch signaling pathway (GO:0045747)	1/45	0.167083	0.322787	0	0	5.64631	10.1027	MAML2
regulation of pri-miRNA transcription by RNA polymerase II (GO:1902893)	1/45	0.167083	0.322787	0	0	5.64631	10.1027	KLF5
glycosphingolipid metabolic process (GO:0006687)	1/47	0.173831	0.332762	0	0	5.40027	9.4487	ESYT2
positive regulation of neuron death (GO:1901216)	1/47	0.173831	0.332762	0	0	5.40027	9.4487	MAP3K5
positive regulation of DNA repair (GO:0045739)	1/48	0.177185	0.332762	0	0	5.28511	9.1462	SPIRE1
histone H4 acetylation (GO:0043967)	1/48	0.177185	0.332762	0	0	5.28511	9.1462	KANSL1
cellular response to ionizing radiation (GO:0071479)	1/48	0.177185	0.332762	0	0	5.28511	9.1462	MDM2
regulation of interleukin-2 production (GO:0032663)	1/48	0.177185	0.332762	0	0	5.28511	9.1462	EZR
phosphatidic acid biosynthetic process (GO:0006654)	1/48	0.177185	0.332762	0	0	5.28511	9.1462	LIPH
regulation of protein metabolic process (GO:0051246)	1/48	0.177185	0.332762	0	0	5.28511	9.1462	MDM2
response to hydrogen peroxide (GO:0042542)	1/49	0.180525	0.336689	0	0	5.17474	8.85855	MAP3K5
positive regulation of actin filament polymerization (GO:0030838)	1/49	0.180525	0.336689	0	0	5.17474	8.85855	SPIRE1
regulation of apoptotic process (GO:0042981)	5/742	0.182023	0.337063	0	0	1.71231	2.91713	FANK1;BNIP3L;GCLC;TRIM2;MAP3K5
actin polymerization or depolymerization (GO:0008154)	1/50	0.183852	0.337063	0	0	5.06888	8.58476	SPIRE1
positive regulation of ion transport (GO:0043270)	1/50	0.183852	0.337063	0	0	5.06888	8.58476	DLG1
organic hydroxy compound biosynthetic process (GO:1901617)	1/50	0.183852	0.337063	0	0	5.06888	8.58476	OSBPL6
phosphatidic acid metabolic process (GO:0046473)	1/50	0.183852	0.337063	0	0	5.06888	8.58476	LIPH
regulation of programmed cell death (GO:0043067)	2/194	0.185534	0.338532	0	0	2.60113	4.38166	FANK1;BNIP3L
protein localization to membrane (GO:0072657)	2/195	0.186992	0.338532	0	0	2.58753	4.33847	DLG1;EZR
blood circulation (GO:0008015)	1/51	0.187166	0.338532	0	0	4.96725	8.32391	GCLC
inositol lipid-mediated signaling (GO:0048017)	1/51	0.187166	0.338532	0	0	4.96725	8.32391	EZR
glycolipid metabolic process (GO:0006664)	1/52	0.190467	0.338817	0	0	4.86961	8.07517	ESYT2
positive regulation of protein localization to cell periphery (GO:1904377)	1/52	0.190467	0.338817	0	0	4.86961	8.07517	DLG1
positive regulation of protein localization to plasma membrane (GO:1903078)	1/52	0.190467	0.338817	0	0	4.86961	8.07517	DLG1
cilium movement (GO:0003341)	1/52	0.190467	0.338817	0	0	4.86961	8.07517	DNAH11
myeloid cell differentiation (GO:0030099)	1/52	0.190467	0.338817	0	0	4.86961	8.07517	TET2
epidermal cell differentiation (GO:0009913)	1/53	0.193754	0.338942	0	0	4.77572	7.83776	DSP
bicellular tight junction assembly (GO:0070830)	1/53	0.193754	0.338942	0	0	4.77572	7.83776	DLG1
positive regulation of macroautophagy (GO:0016239)	1/53	0.193754	0.338942	0	0	4.77572	7.83776	BNIP3L
positive regulation of NIK/NF-kappaB signaling (GO:1901224)	1/53	0.193754	0.338942	0	0	4.77572	7.83776	NFAT5
positive regulation of phagocytosis (GO:0050766)	1/53	0.193754	0.338942	0	0	4.77572	7.83776	CAMK1D
regulation of macromolecule metabolic process (GO:0060255)	2/200	0.19431	0.338942	0	0	2.52154	4.13105	TMPRSS4;IGF2BP2
regulation of potassium ion transmembrane transport (GO:1901379)	1/54	0.197028	0.342574	0	0	4.68538	7.61098	DLG1
axon guidance (GO:0007411)	2/203	0.198719	0.344404	0	0	2.48353	4.01305	ALCAM;EZR
triglyceride metabolic process (GO:0006641)	1/55	0.200288	0.345533	0	0	4.59838	7.39418	LIPH
negative regulation of programmed cell death (GO:0043069)	3/381	0.200653	0.345533	0	0	1.9883	3.19357	FANK1;BNIP3L;GCLC
autophagosome organization (GO:1905037)	1/56	0.203536	0.346076	0	0	4.51455	7.18676	RB1CC1
tight junction assembly (GO:0120192)	1/56	0.203536	0.346076	0	0	4.51455	7.18676	DLG1
DNA damage response, signal transduction by p53 class mediator resulting in cell cycle arrest (GO:0006977)	1/56	0.203536	0.346076	0	0	4.51455	7.18676	MDM2
peptidyl-tyrosine modification (GO:0018212)	1/56	0.203536	0.346076	0	0	4.51455	7.18676	TPST1
cellular response to peptide (GO:1901653)	1/57	0.206771	0.34828	0	0	4.43371	6.98816	MDM2
dicarboxylic acid metabolic process (GO:0043648)	1/57	0.206771	0.34828	0	0	4.43371	6.98816	GCLC
monocarboxylic acid transport (GO:0015718)	1/57	0.206771	0.34828	0	0	4.43371	6.98816	NCOA2
autophagosome assembly (GO:0000045)	1/58	0.209993	0.34934	0	0	4.3557	6.79787	RB1CC1
positive regulation of mitochondrion organization (GO:0010822)	1/58	0.209993	0.34934	0	0	4.3557	6.79787	SPIRE1
regulation of neurotransmitter receptor activity (GO:0099601)	1/58	0.209993	0.34934	0	0	4.3557	6.79787	DLG1
regulation of phagocytosis (GO:0050764)	1/58	0.209993	0.34934	0	0	4.3557	6.79787	CAMK1D
protein polymerization (GO:0051258)	1/59	0.213202	0.352502	0	0	4.28039	6.61541	SPIRE1
selective autophagy (GO:0061912)	1/59	0.213202	0.352502	0	0	4.28039	6.61541	RB1CC1
apical junction assembly (GO:0043297)	1/60	0.216398	0.356692	0	0	4.20763	6.44035	DLG1
pattern recognition receptor signaling pathway (GO:0002221)	1/61	0.219581	0.360835	0	0	4.13729	6.27228	ALPK1
positive regulation of cysteine-type endopeptidase activity (GO:2001056)	1/62	0.222751	0.363827	0	0	4.06926	6.11081	MAP3K5
stress-activated MAPK cascade (GO:0051403)	1/62	0.222751	0.363827	0	0	4.06926	6.11081	MAP3K5
actin cytoskeleton reorganization (GO:0031532)	1/63	0.225909	0.36566	0	0	4.00343	5.9556	EZR
amyloid fibril formation (GO:1990000)	1/63	0.225909	0.36566	0	0	4.00343	5.9556	MDM2
cellular response to reactive oxygen species (GO:0034614)	1/63	0.225909	0.36566	0	0	4.00343	5.9556	MAP3K5
negative regulation of intrinsic apoptotic signaling pathway (GO:2001243)	1/64	0.229054	0.368083	0	0	3.93968	5.8063	MDM2
protein catabolic process (GO:0030163)	1/64	0.229054	0.368083	0	0	3.93968	5.8063	DDI2
regulation of RNA metabolic process (GO:0051252)	1/65	0.232186	0.368083	0	0	3.87793	5.66262	IGF2BP2
inorganic anion transmembrane transport (GO:0098661)	1/65	0.232186	0.368083	0	0	3.87793	5.66262	SLC20A2
steroid biosynthetic process (GO:0006694)	1/65	0.232186	0.368083	0	0	3.87793	5.66262	OSBPL6
mitotic G1 DNA damage checkpoint signaling (GO:0031571)	1/65	0.232186	0.368083	0	0	3.87793	5.66262	MDM2
protein autoubiquitination (GO:0051865)	1/65	0.232186	0.368083	0	0	3.87793	5.66262	MDM2
positive regulation of cell death (GO:0010942)	1/66	0.235306	0.370633	0	0	3.81808	5.52426	MAP3K5
regulation of protein localization (GO:0032880)	1/66	0.235306	0.370633	0	0	3.81808	5.52426	DLG1
cilium organization (GO:0044782)	2/228	0.235857	0.370633	0	0	2.206	3.18664	CPLANE1;CFAP43
protein N-linked glycosylation (GO:0006487)	1/67	0.238413	0.37356	0	0	3.76004	5.39096	TMEM165
regulation of autophagy (GO:0010506)	2/231	0.240348	0.3755	0	0	2.17677	3.10336	DHRSX;RB1CC1
positive regulation of MAP kinase activity (GO:0043406)	1/69	0.24459	0.379925	0	0	3.64908	5.13853	MAP3K5
positive regulation of protein transport (GO:0051222)	1/69	0.24459	0.379925	0	0	3.64908	5.13853	EZR
organelle assembly (GO:0070925)	3/425	0.247423	0.380856	0	0	1.77698	2.48182	RB1CC1;CPLANE1;CFAP43
wound healing (GO:0042060)	1/70	0.24766	0.380856	0	0	3.59601	5.01895	DSP
fatty acid biosynthetic process (GO:0006633)	1/71	0.250718	0.380856	0	0	3.54446	4.90351	LIPH
gland development (GO:0048732)	1/71	0.250718	0.380856	0	0	3.54446	4.90351	EZR
regulation of G1/S transition of mitotic cell cycle (GO:2000045)	1/71	0.250718	0.380856	0	0	3.54446	4.90351	DLG1
regulation of hematopoietic stem cell differentiation (GO:1902036)	1/71	0.250718	0.380856	0	0	3.54446	4.90351	N4BP2L2
phosphatidylinositol-mediated signaling (GO:0048015)	1/71	0.250718	0.380856	0	0	3.54446	4.90351	EZR
regulation of ERK1 and ERK2 cascade (GO:0070372)	2/238	0.250842	0.380856	0	0	2.11146	2.92	DLG1;EZR
positive regulation of protein secretion (GO:0050714)	1/72	0.253763	0.382063	0	0	3.49437	4.79201	EZR
positive regulation of secretion by cell (GO:1903532)	1/72	0.253763	0.382063	0	0	3.49437	4.79201	EZR
cytoskeleton-dependent cytokinesis (GO:0061640)	1/72	0.253763	0.382063	0	0	3.49437	4.79201	SPIRE1
regulation of Rho protein signal transduction (GO:0035023)	1/73	0.256796	0.383416	0	0	3.44566	4.68428	ARHGEF28
regulation of actin filament-based process (GO:0032970)	1/73	0.256796	0.383416	0	0	3.44566	4.68428	EZR
positive regulation of JNK cascade (GO:0046330)	1/73	0.256796	0.383416	0	0	3.44566	4.68428	MAP3K5
cellular response to amino acid starvation (GO:0034198)	1/74	0.259817	0.38572	0	0	3.39829	4.58013	MAP3K5
DNA damage response, signal transduction by p53 class mediator (GO:0030330)	1/74	0.259817	0.38572	0	0	3.39829	4.58013	MDM2
regulation of intracellular signal transduction (GO:1902531)	3/437	0.260486	0.38572	0	0	1.72678	2.32288	DLG1;MDM2;EZR
response to amino acid starvation (GO:1990928)	1/75	0.262826	0.386044	0	0	3.3522	4.47941	MAP3K5
integrin-mediated signaling pathway (GO:0007229)	1/75	0.262826	0.386044	0	0	3.3522	4.47941	ITGA2
positive regulation of DNA-binding transcription factor activity (GO:0051091)	2/246	0.262854	0.386044	0	0	2.0414	2.72763	FANK1;CAMK1D
cellular response to hormone stimulus (GO:0032870)	1/76	0.265823	0.389344	0	0	3.30733	4.38197	NCOA2
purine ribonucleotide metabolic process (GO:0009150)	1/77	0.268808	0.391588	0	0	3.26365	4.28765	TPST1
regulation of organelle assembly (GO:1902115)	1/77	0.268808	0.391588	0	0	3.26365	4.28765	EZR
positive regulation of proteasomal ubiquitin-dependent protein catabolic process (GO:0032436)	1/79	0.274741	0.397016	0	0	3.17965	4.10787	MDM2
positive regulation of ubiquitin-dependent protein catabolic process (GO:2000060)	1/79	0.274741	0.397016	0	0	3.17965	4.10787	MDM2
glycerophospholipid metabolic process (GO:0006650)	1/80	0.27769	0.397016	0	0	3.13924	4.02215	SERINC5
skin development (GO:0043588)	1/80	0.27769	0.397016	0	0	3.13924	4.02215	DSP
lipid biosynthetic process (GO:0008610)	1/80	0.27769	0.397016	0	0	3.13924	4.02215	LIPH
regulation of organelle organization (GO:0033043)	1/80	0.27769	0.397016	0	0	3.13924	4.02215	EZR
regulation of protein localization to plasma membrane (GO:1903076)	1/80	0.27769	0.397016	0	0	3.13924	4.02215	DLG1
regulation of cyclin-dependent protein serine/threonine kinase activity (GO:0000079)	1/82	0.283553	0.401142	0	0	3.06142	3.85848	CCNY
cell-cell junction organization (GO:0045216)	1/82	0.283553	0.401142	0	0	3.06142	3.85848	DSP
regulation of gene expression, epigenetic (GO:0040029)	1/82	0.283553	0.401142	0	0	3.06142	3.85848	AEBP2
ephrin receptor signaling pathway (GO:0048013)	1/82	0.283553	0.401142	0	0	3.06142	3.85848	ARHGEF28
cellular component assembly (GO:0022607)	2/261	0.285383	0.402097	0	0	1.9217	2.40967	MDM2;EZR
epidermis development (GO:0008544)	1/83	0.286466	0.402097	0	0	3.02393	3.78032	DSP
regulation of Notch signaling pathway (GO:0008593)	1/83	0.286466	0.402097	0	0	3.02393	3.78032	MAML2
regulation of cytokinesis (GO:0032465)	1/84	0.289368	0.405115	0	0	2.98735	3.70448	DCDC1
positive regulation of protein catabolic process (GO:0045732)	1/85	0.292258	0.407894	0	0	2.95164	3.63086	EZR
protein deubiquitination (GO:0016579)	2/267	0.294382	0.407894	0	0	1.87762	2.2961	MINDY2;MDM2
regulation of Ras protein signal transduction (GO:0046578)	1/86	0.295137	0.407894	0	0	2.91676	3.55937	ARHGEF28
negative regulation of cellular amide metabolic process (GO:0034249)	1/86	0.295137	0.407894	0	0	2.91676	3.55937	IGF2BP2
positive regulation of proteasomal protein catabolic process (GO:1901800)	1/86	0.295137	0.407894	0	0	2.91676	3.55937	MDM2
calcium ion transmembrane transport (GO:0070588)	1/87	0.298004	0.410803	0	0	2.8827	3.48994	TMEM165
positive regulation of neuron projection development (GO:0010976)	1/88	0.300859	0.413682	0	0	2.84943	3.42248	CAMK1D
regulation of cation channel activity (GO:2001257)	1/89	0.303704	0.415473	0	0	2.8169	3.35691	DLG1
regulation of cysteine-type endopeptidase activity involved in apoptotic process (GO:0043281)	1/89	0.303704	0.415473	0	0	2.8169	3.35691	MAP3K5
SRP-dependent cotranslational protein targeting to membrane (GO:0006614)	1/90	0.306536	0.41723	0	0	2.78511	3.29317	RPS29
negative regulation of translation (GO:0017148)	1/90	0.306536	0.41723	0	0	2.78511	3.29317	IGF2BP2
regulation of actin cytoskeleton organization (GO:0032956)	1/91	0.309357	0.418954	0	0	2.75403	3.23119	EZR
positive regulation of transport (GO:0051050)	1/91	0.309357	0.418954	0	0	2.75403	3.23119	CAMK1D
negative regulation of mitotic cell cycle phase transition (GO:1901991)	1/92	0.312167	0.420645	0	0	2.72363	3.17089	DLG1
regulation of lipid metabolic process (GO:0019216)	1/92	0.312167	0.420645	0	0	2.72363	3.17089	NCOA2
negative regulation of apoptotic process (GO:0043066)	3/485	0.31348	0.421361	0	0	1.55099	1.79918	FANK1;BNIP3L;GCLC
cytoplasmic translation (GO:0002181)	1/93	0.314966	0.421845	0	0	2.69389	3.11222	RPS29
negative regulation of cell death (GO:0060548)	1/94	0.317753	0.421845	0	0	2.66478	3.05512	BNIP3L
negative regulation of cellular protein metabolic process (GO:0032269)	1/94	0.317753	0.421845	0	0	2.66478	3.05512	IGF2BP2
hemopoiesis (GO:0030097)	1/94	0.317753	0.421845	0	0	2.66478	3.05512	TET2
cotranslational protein targeting to membrane (GO:0006613)	1/94	0.317753	0.421845	0	0	2.66478	3.05512	RPS29
calcium ion homeostasis (GO:0055074)	1/97	0.326048	0.431794	0	0	2.58112	2.89269	TMEM165
regulation of neuron apoptotic process (GO:0043523)	1/98	0.328791	0.434359	0	0	2.55438	2.84132	TRIM2
positive regulation of stress-activated MAPK cascade (GO:0032874)	1/99	0.331523	0.436897	0	0	2.52819	2.79127	MAP3K5
cell-matrix adhesion (GO:0007160)	1/100	0.334244	0.436927	0	0	2.50253	2.74248	ITGA2
organic acid transport (GO:0015849)	1/100	0.334244	0.436927	0	0	2.50253	2.74248	NCOA2
cellular response to chemical stress (GO:0062197)	1/101	0.336953	0.436927	0	0	2.47737	2.69491	TXNRD1
positive regulation of protein localization to membrane (GO:1905477)	1/101	0.336953	0.436927	0	0	2.47737	2.69491	DLG1
protein O-linked glycosylation (GO:0006493)	1/102	0.339652	0.436927	0	0	2.45272	2.64853	TET2
positive regulation of cellular protein metabolic process (GO:0032270)	1/102	0.339652	0.436927	0	0	2.45272	2.64853	EZR
regulation of cell death (GO:0010941)	1/102	0.339652	0.436927	0	0	2.45272	2.64853	BNIP3L
intrinsic apoptotic signaling pathway (GO:0097193)	1/102	0.339652	0.436927	0	0	2.45272	2.64853	MAP3K5
regulation of proteasomal ubiquitin-dependent protein catabolic process (GO:0032434)	1/102	0.339652	0.436927	0	0	2.45272	2.64853	MDM2
regulation of protein catabolic process (GO:0042176)	1/102	0.339652	0.436927	0	0	2.45272	2.64853	MDM2
protein targeting to ER (GO:0045047)	1/103	0.34234	0.438293	0	0	2.42855	2.60329	RPS29
cellular response to organonitrogen compound (GO:0071417)	1/103	0.34234	0.438293	0	0	2.42855	2.60329	EZR
cellular metal ion homeostasis (GO:0006875)	1/104	0.345018	0.440231	0	0	2.40485	2.55915	TMEM165
innate immune response (GO:0045087)	2/302	0.346465	0.440231	0	0	1.65561	1.75491	ALPK1;SERINC5
activation of GTPase activity (GO:0090630)	1/105	0.347684	0.440231	0	0	2.38161	2.51608	RALGAPA2
regulation of JNK cascade (GO:0046328)	1/105	0.347684	0.440231	0	0	2.38161	2.51608	MAP3K5
MAPK cascade (GO:0000165)	2/303	0.347938	0.440231	0	0	1.65003	1.74199	DLG1;MAP3K5
positive regulation of protein serine/threonine kinase activity (GO:0071902)	1/106	0.35034	0.441199	0	0	2.35881	2.47404	CCNY
protein localization to nucleus (GO:0034504)	1/106	0.35034	0.441199	0	0	2.35881	2.47404	MDM2
lipid transport (GO:0006869)	1/109	0.358244	0.450101	0	0	2.29294	2.3538	NCOA2
response to endoplasmic reticulum stress (GO:0034976)	1/110	0.360857	0.452148	0	0	2.27179	2.31557	MAP3K5
regulation of Wnt signaling pathway (GO:0030111)	1/111	0.36346	0.452148	0	0	2.25102	2.27823	CCNY
cellular divalent inorganic cation homeostasis (GO:0072503)	1/111	0.36346	0.452148	0	0	2.25102	2.27823	TMEM165
protein polyubiquitination (GO:0000209)	2/314	0.364068	0.452148	0	0	1.59096	1.60753	TRIM2;MDM2
cilium assembly (GO:0060271)	2/314	0.364068	0.452148	0	0	1.59096	1.60753	CPLANE1;CFAP43
protein-containing complex subunit organization (GO:0043933)	1/112	0.366052	0.452528	0	0	2.23063	2.24174	MDM2
regulation of cytoskeleton organization (GO:0051493)	1/112	0.366052	0.452528	0	0	2.23063	2.24174	EZR
positive regulation of metabolic process (GO:0009893)	1/113	0.368634	0.452606	0	0	2.2106	2.20607	CAMK1D
sulfur compound biosynthetic process (GO:0044272)	1/113	0.368634	0.452606	0	0	2.2106	2.20607	GCLC
nuclear-transcribed mRNA catabolic process, nonsense-mediated decay (GO:0000184)	1/113	0.368634	0.452606	0	0	2.2106	2.20607	RPS29
transcription by RNA polymerase II (GO:0006366)	2/320	0.372805	0.454781	0	0	1.56046	1.53971	NR6A1;MAML2
calcium ion transport (GO:0006816)	1/115	0.373767	0.454781	0	0	2.1716	2.13712	TMEM165
proteasome-mediated ubiquitin-dependent protein catabolic process (GO:0043161)	2/321	0.374257	0.454781	0	0	1.55549	1.52876	TRIM2;MDM2
negative regulation of gene expression (GO:0010629)	2/322	0.375707	0.454781	0	0	1.55055	1.51791	AEBP2;IGF2BP2
ion transport (GO:0006811)	1/116	0.376318	0.454781	0	0	2.15261	2.10379	SLC20A2
sphingolipid metabolic process (GO:0006665)	1/116	0.376318	0.454781	0	0	2.15261	2.10379	ESYT2
cytosolic transport (GO:0016482)	1/116	0.376318	0.454781	0	0	2.15261	2.10379	MYO1D
cellular response to oxygen-containing compound (GO:1901701)	2/323	0.377156	0.454781	0	0	1.54564	1.50715	LCOR;EZR
positive regulation of cell projection organization (GO:0031346)	1/117	0.378858	0.455814	0	0	2.13394	2.07119	CAMK1D
negative regulation of cellular macromolecule biosynthetic process (GO:2000113)	3/547	0.382291	0.45892	0	0	1.36984	1.3172	GCLC;MDM2;IGF2BP2
positive regulation of cysteine-type endopeptidase activity involved in apoptotic process (GO:0043280)	1/119	0.383909	0.459838	0	0	2.09756	2.0081	MAP3K5
macroautophagy (GO:0016236)	1/120	0.386419	0.461818	0	0	2.07983	1.97757	RB1CC1
regulation of mRNA catabolic process (GO:0061013)	1/122	0.391409	0.466747	0	0	2.04525	1.91845	IGF2BP2
fatty acid metabolic process (GO:0006631)	1/124	0.396359	0.471606	0	0	2.01179	1.86178	LIPH
cellular response to oxidative stress (GO:0034599)	1/125	0.398819	0.472447	0	0	1.99546	1.83433	TXNRD1
regulation of protein secretion (GO:0050708)	1/125	0.398819	0.472447	0	0	1.99546	1.83433	EZR
negative regulation of growth (GO:0045926)	1/126	0.401269	0.474307	0	0	1.9794	1.80744	TMPRSS4
G2/M transition of mitotic cell cycle (GO:0000086)	1/130	0.410971	0.483654	0	0	1.91764	1.70522	CCNY
regulation of primary metabolic process (GO:0080090)	1/130	0.410971	0.483654	0	0	1.91764	1.70522	NCOA2
cell cycle G2/M phase transition (GO:0044839)	1/131	0.413372	0.48542	0	0	1.90279	1.68094	CCNY
ubiquitin-dependent protein catabolic process (GO:0006511)	2/354	0.421357	0.493721	0	0	1.40729	1.21629	TRIM2;MDM2
cellular calcium ion homeostasis (GO:0006874)	1/136	0.425234	0.497183	0	0	1.83185	1.56645	TMEM165
neuron projection morphogenesis (GO:0048812)	1/140	0.434552	0.506978	0	0	1.77878	1.4825	ALCAM
protein localization to organelle (GO:0033365)	1/142	0.439156	0.511242	0	0	1.75337	1.44285	MDM2
regulation of mRNA stability (GO:0043488)	1/146	0.448251	0.520705	0	0	1.70466	1.36782	IGF2BP2
positive regulation of transferase activity (GO:0051347)	1/148	0.452744	0.524794	0	0	1.68129	1.3323	SERINC5
response to cytokine (GO:0034097)	1/150	0.457201	0.52769	0	0	1.65856	1.29804	NFAT5
regulation of cytokine production (GO:0001817)	1/150	0.457201	0.52769	0	0	1.65856	1.29804	IGF2BP2
regulation of signal transduction by p53 class mediator (GO:1901796)	1/156	0.470357	0.54056	0	0	1.59387	1.2022	MDM2
peptidyl-serine phosphorylation (GO:0018105)	1/156	0.470357	0.54056	0	0	1.59387	1.2022	CAMK1D
cellular response to starvation (GO:0009267)	1/158	0.474672	0.544358	0	0	1.57341	1.17239	MAP3K5
peptide biosynthetic process (GO:0043043)	1/162	0.483199	0.55296	0	0	1.53401	1.11572	RPS29
regulation of neuron projection development (GO:0010975)	1/165	0.489504	0.558988	0	0	1.50572	1.07563	CAMK1D
peptidyl-serine modification (GO:0018209)	1/169	0.497792	0.567251	0	0	1.46957	1.02513	CAMK1D
cell-cell adhesion via plasma-membrane adhesion molecules (GO:0098742)	1/170	0.499843	0.568313	0	0	1.4608	1.01301	ALCAM
positive regulation of I-kappaB kinase/NF-kappaB signaling (GO:0043123)	1/171	0.501886	0.568313	0	0	1.45213	1.00107	ALPK1
nuclear-transcribed mRNA catabolic process (GO:0000956)	1/171	0.501886	0.568313	0	0	1.45213	1.00107	RPS29
mitochondrion organization (GO:0007005)	1/175	0.509976	0.576262	0	0	1.41846	0.95518	BNIP3L
positive regulation of developmental process (GO:0051094)	1/177	0.513972	0.578174	0	0	1.4022	0.933285	SPIRE1
glycerophospholipid biosynthetic process (GO:0046474)	1/177	0.513972	0.578174	0	0	1.4022	0.933285	LIPH
regulation of translation (GO:0006417)	1/178	0.515958	0.578174	0	0	1.39421	0.922589	IGF2BP2
regulation of mitotic cell cycle (GO:0007346)	1/178	0.515958	0.578174	0	0	1.39421	0.922589	MDM2
regulated exocytosis (GO:0045055)	1/180	0.519906	0.581389	0	0	1.37849	0.90168	RAB11FIP1
negative regulation of cytokine production (GO:0001818)	1/182	0.523822	0.584556	0	0	1.36312	0.881398	EZR
regulation of signal transduction (GO:0009966)	1/198	0.554037	0.615723	0	0	1.2514	0.73898	CDC42SE2
negative regulation of intracellular signal transduction (GO:1902532)	1/198	0.554037	0.615723	0	0	1.2514	0.73898	MDM2
modification-dependent protein catabolic process (GO:0019941)	1/201	0.559487	0.620501	0	0	1.23244	0.715719	MDM2
negative regulation of nucleic acid-templated transcription (GO:1903507)	2/464	0.563776	0.623974	0	0	1.0662	0.611034	GCLC;MDM2
mitotic cell cycle phase transition (GO:0044772)	1/209	0.573702	0.633659	0	0	1.18456	0.658192	CCNY
positive regulation of GTPase activity (GO:0043547)	1/214	0.582356	0.637987	0	0	1.15646	0.625265	RALGAPA2
negative regulation of multicellular organismal process (GO:0051241)	1/214	0.582356	0.637987	0	0	1.15646	0.625265	RAB11FIP1
positive regulation of protein modification process (GO:0031401)	1/214	0.582356	0.637987	0	0	1.15646	0.625265	RB1CC1
translation (GO:0006412)	1/214	0.582356	0.637987	0	0	1.15646	0.625265	RPS29
extracellular structure organization (GO:0043062)	1/216	0.585768	0.640424	0	0	1.14558	0.612692	ITGA2
external encapsulating structure organization (GO:0045229)	1/217	0.587464	0.640978	0	0	1.14022	0.606528	ITGA2
cellular response to lipid (GO:0071396)	1/219	0.590836	0.643354	0	0	1.12964	0.594439	LCOR
positive regulation of cell motility (GO:2000147)	1/221	0.59418	0.645691	0	0	1.11926	0.582658	SYNE2
regulation of I-kappaB kinase/NF-kappaB signaling (GO:0043122)	1/224	0.599145	0.649753	0	0	1.10404	0.565543	ALPK1
protein phosphorylation (GO:0006468)	2/496	0.600328	0.649753	0	0	0.99549	0.507978	CAMK1D;MAP3K5
inflammatory response (GO:0006954)	1/230	0.608897	0.657707	0	0	1.07478	0.533205	TPST1
apoptotic process (GO:0006915)	1/231	0.6105	0.658119	0	0	1.07005	0.528048	MDM2
positive regulation of nucleic acid-templated transcription (GO:1903508)	2/511	0.616667	0.66344	0	0	0.965407	0.466703	FANK1;MAP3K5
axonogenesis (GO:0007409)	1/240	0.624633	0.670671	0	0	1.02929	0.484375	EZR
anterograde trans-synaptic signaling (GO:0098916)	1/244	0.63075	0.67531	0	0	1.01214	0.46644	DLG1
protein ubiquitination (GO:0016567)	2/525	0.631459	0.67531	0	0	0.938887	0.431627	TRIM2;MDM2
regulation of gene expression (GO:0010468)	4/1079	0.642466	0.683465	0	0	0.910613	0.402892	NCOA2;TMPRSS4;IGF2BP2;EZR
positive regulation of signal transduction (GO:0009967)	1/252	0.642691	0.683465	0	0	0.979482	0.43302	MAML2
regulation of canonical Wnt signaling pathway (GO:0060828)	1/253	0.644157	0.683465	0	0	0.975546	0.429058	CCNY
positive regulation of phosphorylation (GO:0042327)	1/253	0.644157	0.683465	0	0	0.975546	0.429058	RB1CC1
positive regulation of intracellular signal transduction (GO:1902533)	2/546	0.652823	0.691299	0	0	0.901666	0.384515	NFAT5;ALPK1
regulation of protein phosphorylation (GO:0001932)	1/266	0.662677	0.700359	0	0	0.927075	0.381461	RB1CC1
protein-containing complex assembly (GO:0065003)	1/267	0.664062	0.700449	0	0	0.923543	0.37808	MDM2
positive regulation of cell migration (GO:0030335)	1/269	0.666814	0.701978	0	0	0.916558	0.371429	SYNE2
inorganic cation transmembrane transport (GO:0098662)	1/274	0.673598	0.707737	0	0	0.899542	0.355429	TMEM165
protein modification by small protein removal (GO:0070646)	1/276	0.676273	0.709166	0	0	0.892909	0.349269	MDM2
regulation of cell cycle (GO:0051726)	1/296	0.701861	0.734569	0	0	0.831525	0.294376	MDM2
extracellular matrix organization (GO:0030198)	1/300	0.706734	0.738236	0	0	0.820234	0.284704	ITGA2
chemical synaptic transmission (GO:0007268)	1/306	0.713896	0.744274	0	0	0.803852	0.270913	DLG1
cellular macromolecule biosynthetic process (GO:0034645)	1/314	0.723177	0.752478	0	0	0.782987	0.253767	RPS29
positive regulation of cellular process (GO:0048522)	2/625	0.724557	0.752478	0	0	0.784119	0.252639	CAMK1D;MDM2
gene expression (GO:0010467)	1/356	0.767235	0.795269	0	0	0.688873	0.182525	RPS29
positive regulation of protein phosphorylation (GO:0001934)	1/371	0.781228	0.808219	0	0	0.660439	0.163054	RB1CC1
positive regulation of macromolecule metabolic process (GO:0010604)	1/384	0.792681	0.818497	0	0	0.637598	0.148136	EZR
phosphorylation (GO:0016310)	1/400	0.805967	0.830624	0	0	0.611529	0.131914	MAP3K5
transmembrane receptor protein tyrosine kinase signaling pathway (GO:0007169)	1/404	0.809155	0.832318	0	0	0.605335	0.128189	ARHGEF28
regulation of cell migration (GO:0030334)	1/408	0.812291	0.833162	0	0	0.599263	0.124585	SYNE2
protein modification by small protein conjugation (GO:0032446)	1/409	0.813067	0.833162	0	0	0.597763	0.123702	MDM2
cellular protein metabolic process (GO:0044267)	1/417	0.819163	0.837815	0	0	0.586028	0.116896	RPS29
regulation of nucleic acid-templated transcription (GO:1903506)	1/430	0.828652	0.845915	0	0	0.56789	0.106738	NCOA2
nervous system development (GO:0007399)	1/447	0.840322	0.856207	0	0	0.545768	0.0949476	IGF2BP2
regulation of cellular macromolecule biosynthetic process (GO:2000112)	1/468	0.853658	0.868155	0	0	0.520664	0.0823816	NCOA2
positive regulation of cell population proliferation (GO:0008284)	1/474	0.857263	0.870003	0	0	0.513901	0.0791463	MDM2
neutrophil degranulation (GO:0043312)	1/481	0.861357	0.870003	0	0	0.506224	0.0755521	DSP
positive regulation of gene expression (GO:0010628)	1/482	0.861932	0.870003	0	0	0.505146	0.0750539	EZR
cellular response to cytokine stimulus (GO:0071345)	1/482	0.861932	0.870003	0	0	0.505146	0.0750539	NFAT5
neutrophil activation involved in immune response (GO:0002283)	1/485	0.863644	0.870101	0	0	0.501937	0.0735813	DSP
neutrophil mediated immunity (GO:0002446)	1/488	0.865335	0.870178	0	0	0.498768	0.0721411	DSP
negative regulation of cellular process (GO:0048523)	1/566	0.902712	0.906074	0	0	0.428186	0.0438257	BNIP3L
cellular protein modification process (GO:0006464)	2/1025	0.924594	0.926312	0	0	0.467624	0.0366622	DSP;MAP3K5
regulation of cell population proliferation (GO:0042127)	1/764	0.957628	0.957628	0	0	0.313827	0.0135875	MDM2
