# Supplementary material for: Single-cell analysis of human airway epithelium identifies cell-type-specific responses to Aspergillus and Coccidioides
Source: mBio. 2025 Oct 13;16(11):e02121-25. doi: 10.1128/mbio.02121-25 (PMC12607908; doi:10.1128/mbio.02121-25)
Supplement: Table S2 — Antibodies used. [file mbio.02121-25-s0005.xlsx]

## Sheet: Sheet1
Antibody	Manufacturer	Catalogue #	Dilution
Mouse monoclonal anti-tubulin, acetylated	Sigma	T-6793	1:500
Mouse monoclonal anti-FOXJ1	Invitrogen	14-9965-82	1:500
Chicken polyclonal anti-KRT5	Biolegend	905901	1:500
Rat monoclonal anti-Human Uteroglobin (SCGB1A1) [CCSP]	R&D	MAB4218	1:500
Rabbit monoclonal anti-BSND	Abcam	ab196017	1:300
Mouse monoclonal anti-Tubulin β 3 (TUBB3)	Biolegend	801201	1:300
Draq5 nuclear stain	Abcam	ab108410	1:500
Alexa Fluor 488 donkey anti-mouse IgG	Thermo Fisher Scientific	A-21202	1:500
Alexa Fluor 488 donkey anti-rat IgG	Thermo Fisher Scientific	A-21208	1:500
Alexa Fluor 647 donkey anti-rabbit IgG	Thermo Fisher Scientific	A-31573	1/500
Alexa Fluor 647 donkey anti-chicken IgG	Thermo Fisher Scientific	A-78948	1/500
